# Supplementary material for: Flashes of UV-C light: An innovative method for stimulating plant defences
Source: PLoS One. 2020 Jul 9;15(7):e0235918. doi: 10.1371/journal.pone.0235918 (PMC7347194; doi:10.1371/journal.pone.0235918)
Supplement: S1 Data — (XLSX) [file pone.0235918.s001.xlsx]

## Sheet: Temperature
Month	T min	T mean	T max
Sep.2016	9	22	35
Oct.2016	3	14	25
Nov.2017	-1	10	21
Dec.2016	-3	6	16
Jan.2017	-6	4	14
Feb.2017	-2	10	20
Mar.2017	-2	10	24
Apr.2017	4	15	26
May.2017	5	20	31
Jun.2017	14	24	37
Jul.2017	13	25	37

## Sheet: C.G Radiation
	cumulated
Sep.2016	6.84263
Oct.2016	4.31103
Nov.2017	2.37349
Dec.2016	1.95805
Jan.2017	2.62842
Feb.2017	4.24453
Mar.2017	6.17749
Apr.2017	7.77487
May.2017	9.64623
Jun.2017	10.4714
Jul.2017	10.7525

## Sheet: Realative Humidity
Month	Humitidy
Sep.2016	58.81
Oct.2016	72.31
Nov.2017	78.69
Dec.2016	78.02
Jan.2017	67.9
Feb.2017	69.52
Mar.2017	69.33
Apr.2017	58.69
May.2017	58.52
Jun.2017	59.95
Jul.2017	52.8
