# Supplementary material for: Flashes of UV-C light: An innovative method for stimulating plant defences
Source: PLoS One. 2020 Jul 9;15(7):e0235918. doi: 10.1371/journal.pone.0235918 (PMC7347194; doi:10.1371/journal.pone.0235918)
Supplement: S2 Data — (XLSX) [file pone.0235918.s002.xlsx]

## Sheet: 2days Tomato
		Area	Mean	Min	Max
1	Témoin	7593	42.173	23	116
2	Témoin	6564	66.495	34	176
3	Témoin	9676	66.836	33	187			21000 = 0,5 centime
4	Témoin	7924	53.427	20	201			3.79
5	Témoin	7924	42.432	25	176
6	Témoin	6765	59.492	25	253
7	Témoin	7380	55.189	22	222
8	Témoin	9928	72.157	23	255
9	Témoin	7240	61.180	27	122
10	Témoin	7983	78.507	23	246
11	Témoin	9404	60.920	28	208
12	Témoin	11604	85.631	29	254
13	Témoin	7696	98.695	31	251
14	Témoin	11582	80.728	41	247	8577.8	506.556
15	Témoin	9404	59.617	33	191	1.54809	0.0914213
17	1 min	4966	44.472	22	122
18	1 min	6020	64.003	30	213
19	1 min	4779	47.779	26	155
20	1 min	6124	44.257	24	112
21	1 min	4916	47.569	25	131
22	1 min	6158	63.292	23	159
23	1 min	5041	70.498	29	238
24	1 min	5702	66.955	28	189
25	1 min	6213	61.681	33	137
26	1 min	3367	69.843	25	199
27	1 min	6982	49.511	26	128
28	1 min	6765	71.630	25	237
29	1 min	6582	69.233	28	242
30	1 min	5535	74.232	33	254
31	1 min	5302	71.635	29	213	5630.13	292.571
32	1 min	5200	97.947	12	173	1.01611	0.0528021
33	1 sec	5944	48.176	25	129
34	1 sec	4248	62.227	28	136
35	1 sec	4890	47.273	29	112
36	1 sec	3811	44.367	22	120
37	1 sec	4416	58.361	27	135
38	1 sec	5348	55.164	25	202
39	1 sec	4723	80.273	37	161
40	1 sec	5487	80.280	33	255
41	1 sec	3260	59.040	27	201
42	1 sec	3894	112.078	37	248
43	1 sec	5524	56.354	33	114
45	1 sec	7652	97.931	31	253
46	1 sec	5535	59.802	27	200	5104.57	374.789
47	1 sec	6732	51.589	29	202	0.921254	0.0676405

## Sheet: 3days Tomato
		Area	Mean	Min	Max
1	T	13412	56.561	24	126
2	T	15252	75.102	34	120
3	T	15276	63.636	32	143		20000=0,5cts
4	T	12638	48.805	13	146		3.79
5	T	16142	43.794	22	164
6	T	14891	34.341	19	112
7	T	14252	44.204	24	99
8	T	14716	41.826	21	128
9	T	13829	54.489	22	140
10	T	12568	47.326	23	100
11	T	14787	35.377	19	82
12	T	16231	43.084	23	107
13	T	14316	55.042	25	175
14	T	17300	59.033	31	136	14662.8	335.077
15	T	14332	64.990	27	142	2.7786	0.0634971
16	1 min	12588	47.747	22	128
17	1 min	15146	58.566	24	143
18	1 min	16414	44.230	24	105
19	1 min	15946	39.622	18	112
20	1 min	13057	33.351	17	137
21	1 min	14329	36.682	19	114
22	1 min	13004	44.075	26	121
23	1 min	12086	47.576	22	126
24	1 min	14285	57.004	28	125
25	1 min	13236	50.542	21	136
26	1 min	14964	38.168	22	112
27	1 min	17234	48.630	22	132
28	1 min	14416	46.305	24	109	14451.9	410.016
29	1 min	15621	58.032	26	158	2.73863	0.077698
30	1 sec	13166	42.617	19	132
31	1 sec	13692	45.671	21	137
32	1 sec	12724	34.731	19	137
33	1 sec	11872	30.457	16	113
34	1 sec	10216	38.572	21	110
35	1 sec	13996	38.061	11	127
36	1 sec	14632	44.157	16	135
37	1 sec	13166	45.229	21	127
38	1 sec	12186	39.855	18	150
39	1 sec	10731	38.654	18	141
40	1 sec	10001	44.706	20	110
41	1 sec	10576	46.363	17	144	12197.1	405.04
42	1 sec	11604	39.187	16	129	2.31135	0.0767551

## Sheet: Fig4.Tomato
				2 DAI	3DAI
			Control	1.54	2.77
			60 s UV-C	1.01	2.73
			1 flash UV-C	0.921	2.31
										0.655844
										0.597403
		0.091	0.06
		0.067	0.07
		0.0506336	0.063
							0.98556
							0.833935

## Sheet: 2days Lettuce
				2 jours
		Area	Mean	Min	Max
1	T	15024	55.350	25	140
2	T	9680	110.440	38	194
3	T	13852	83.968	26	192
4	T	10848	64.001	25	135
5	T	16892	56.292	24	168
6	T	18656	64.839	35	115
7	T	7804	78.786	28	179
8	T	9324	29.651	13	75
9	T	8392	96.944	29	182
10	T	14620	42.869	20	101
11	T	12824	61.623	28	142
12	T	11856	70.113	28	155
13	T	10356	88.031	24	180
14	T	16048	61.805	20	153		12934.4	908.248
15	T	17840	66.577	26	156		1.98058	0.139075
16	1 min	14.9577	103.243	38	181
17	1 min	0.000564896	76.502	33	184
18	1 min	0.05	57.416	23	159
19	1 min	14800	70.633	36	150
20	1 min	6308	61.805	31	118
21	1 min	7748	90.117	32	178
22	1 min	6176	42.245	9	100
23	1 min	9008	70.814	37	139
24	1 min	9548	65.408	23	155
25	1 min	11048	57.612	19	134
26	1 min	9044	57.735	32	133
27	1 min	5524	53.382	23	119
28	1 min	4840	111.961	26	191
29	1 min	4968	60.808	28	116		6791.67	1165.78
30	1 min	12848	84.330	36	170		1.03997	0.178509
31	1 sec	6908	73.101	27	158
32	1 sec	14040	53.401	32	105
33	1 sec	11940	63.587	26	149
34	1 sec	6872	59.350	27	161
35	1 sec	7424	94.979	35	191
36	1 sec	6416	81.237	28	144
37	1 sec	6496	62.274	31	145
38	1 sec	9548	75.472	25	172
39	1 sec	9008	63.914	23	186
40	1 sec	5140	67.230	23	178
41	1 sec	4504	98.120	35	158
42	1 sec	6384	90.885	32	176
43	1 sec	7496	62.793	29	153
44	1 sec	4184	105.984	33	192		7511.2	690.919
45	1 sec	6308	73.505	26	143		1.15015	0.105797

## Sheet: 3days Lettuce
			3 jours
		Area	Mean	Min	Max
1	T	56476	107.673	40	202
2	T	51024	114.407	44	203
3	T	43912	107.187	43	203
4	T	40472	110.356	49	198
5	T	53488	105.773	43	190		32000 = 2 euros
6	T	61256	133.854	46	245
7	T	41308	116.779	41	221
8	T	42920	105.448	41	241
9	T	35368	102.126	47	205
10	T	45060	91.541	48	195
11	T	31192	115.888	39	186
12	T	42956	131.408	49	208
13	T	27208	118.400	42	206
14	T	61708	139.588	50	240		46142.4	2737.43
15	T	57788	123.230	51	201		7.06556	0.41917
16	min	42152	99.509	56	213
17	min	36480	105.212	62	220
18	min	38804	110.460	58	205
19	min	25692	96.624	52	193
20	min	32536	112.608	46	213
21	min	48228	116.098	51	252
22	min	35360	116.074	56	241
23	min	64628	137.108	51	234
24	min	26324	106.381	57	222
25	min	38788	118.096	68	247
26	min	38284	137.387	55	231
27	min	37644	123.446	47	235
28	min	32580	115.148	55	229
29	min	26232	127.582	48	211		38740.5	2842.71
30	min	57376	119.404	47	248		5.93214	0.43529
31	Sec	32308	112.423	63	201
32	Sec	24284	112.418	51	210
33	Sec	24068	104.277	59	208
34	Sec	28152	115.307	52	231
35	Sec	27804	131.900	55	252
36	Sec	32536	124.009	61	246
37	Sec	36176	120.042	51	217
38	Sec	40236	112.714	52	198
39	Sec	23424	103.105	49	225
40	Sec	23348	128.495	66	238
41	Sec	30792	133.006	54	242
42	Sec	29912	119.885	60	226
43	Sec	43096	115.476	60	234
44	Sec	35828	121.417	56	235		30386.7	1634.44
45	Sec	23836	125.324	69	217		4.65296	0.250273

## Sheet: Fig4.Lettuce
		raiz
recorde 12	3.4641
	Evolution de la surface nécrotique (cm2)	2 DAI	3 DAI
	Control	1.98	7.06
	60 s UV-C	1.33	5.93
	1 flash UV-C	1.15	4.65
	Témoin SE	0.13	0.41
	1 min SE	0.1	0.43
	1 seconde SE	0.1	0.25
						2js	0.671717
						0.65864
						0.839943

## Sheet: 3days Pepper
		Area	Mean	Min	Max
1	Témoin	5969.7	12.1222	7.04	23.32
2	Témoin	9148.26	14.5893	9.02	20.68
3	Témoin	10325	14.6256	9.68	24.64
4	Témoin	11918.9	10.3552	3.08	31.46		85500
5	Témoin	9570	11.1802	4.84	26.18
6	Témoin	10551.4	11.24	4.4	26.84
7	Témoin	7545.78	9.86766	4.84	24.2
8	Témoin	10741.5	8.84928	3.08	22.88
9	Témoin	10387.7	11.0233	5.06	25.08
10	Témoin	11587	11.183	4.18	24.86
11	Témoin	8657.88	10.0564	4.84	23.32
12	Témoin	5651.58	13.1707	7.7	23.1
13	Témoin	7329.96	15.6048	10.78	20.68
14	Témoin	9240.66	14.2439	9.46	23.32
15	Témoin	12444.3	9.83774	3.08	29.7
16	Témoin	9417.54	9.88922	4.18	27.72
17	Témoin	10409.5	9.09832	4.62	25.52
18	Témoin	11365.2	9.61972	4.62	21.56
19	Témoin	11208.8	10.7441	5.72	21.56
20	Témoin	8726.52	14.4621	10.78	20.68
21	Témoin	11334.2	11.471	7.48	23.76		9795.6	1890.83
22	Témoin	11971.7	12.9551	4.84	25.52		1.95396	0.0842397
23	min	3463.3	8.63539	7.488	36.096
24	min	4749.63	11.6442	4.992	15.36
25	min	5688	12.9068	8.256	18.816
26	min	6346.37	8.15539	7.488	19.776
27	min	6292.99	7.78752	4.224	22.464
28	min	5544.58	8.25619	3.456	18.816
29	min	6820.54	7.92806	3.264	17.856
30	min	6874.18	12.8536	4.608	16.32
31	min	6128.13	11.0594	9.408	16.896
32	min	6545.66	10.7315	5.952	21.696
33	min	6856.06	9.66278	4.224	24.576
34	min	6137.79	7.15392	3.648	23.616
35	min	6643.78	8.54438	3.264	20.352
36	min	6311.81	11.309	4.608	19.776
37	min	6930.05	10.8862	5.952	21.696
38	min	8859.84	9.85286	4.224	24.576
39	min	6856.06	7.35034	3.648	24
40	min	6989.57	10.3955	3.264	20.352
41	min	4477.44	8.6423	6.144	19.776
42	min	5244.42	8.49619	2.688	19.968		6482.45	1640.09
43	min	6881.98	9.61536	3.84	23.616		1.29308	0.0730687
44	seconde	3997.4	12.9707	6.734	20.72
45	seconde	4598	15.7532	11.655	22.792
46	seconde	10300.4	16.3118	9.842	29.785
47	seconde	11310.8	12.7954	5.439	32.634
48	seconde	7224.03	12.0432	5.698	23.051
49	seconde	8814.81	10.5006	3.885	26.418
50	seconde	9875.67	13.4742	6.216	31.08
51	seconde	5428.64	14.2916	8.547	26.677
52	seconde	6229.99	16.137	8.547	37.814
53	seconde	5736.33	10.9295	4.662	30.562
54	seconde	3461.28	14.4206	6.216	31.08
55	seconde	5533.28	13.584	6.993	32.375
56	seconde	4474.48	14.4095	8.547	26.677
57	seconde	6814.81	16.3737	7.511	37.814
58	seconde	4462.31	13.4408	5.18	31.598
59	seconde	4925.14	14.9832	6.993	32.375
60	seconde	2433.05	12.4348	6.216	31.08		6100.21	2302.38
61	seconde	4183.37	10.7223	4.662	30.562		1.21683	0.102575

## Sheet: 4days Pepper
		Area	Mean	Min	Max
1	Témoin	27135	55.101	32	106
2	Témoin	41583	66.315	41	94
3	Témoin	46932	66.480	44	112
4	Témoin	54177	47.069	14	143
5	Témoin	43500	50.819	22	119
6	Témoin	47961	51.091	20	122
7	Témoin	34299	44.853	22	110
8	Témoin	48825	40.224	14	104
9	Témoin	47217	50.106	23	114
10	Témoin	52668	50.832	19	113
11	Témoin	39354	45.711	22	106
12	Témoin	25689	59.867	35	105
13	Témoin	33318	70.931	49	94
14	Témoin	42003	64.745	43	106
15	Témoin	56565	44.717	14	135
16	Témoin	42807	44.951	19	126
17	Témoin	47316	41.356	21	116
18	Témoin	51660	43.726	21	98
19	Témoin	50949	48.837	26	98
20	Témoin	39666	65.737	49	94
21	Témoin	51519	52.141	34	108		44525.5	8594.69
22	Témoin	54417	58.887	22	116		8.88166	0.382908
23	min	18038	70.731	39	188
24	min	29946	44.976	26	80
25	min	29625	60.647	43	98
26	min	33054	67.223	39	103
27	min	32776	42.476	22	117
28	min	28878	40.560	18	98
29	min	40732	43.001	17	93
30	min	35803	41.292	24	85
31	min	42334	66.946	49	88
32	min	34092	57.601	31	113
33	min	40917	55.893	22	128
34	min	37176	50.327	19	123
35	min	34603	37.260	17	106
36	min	32874	44.502	24	103
37	min	36094	58.901	31	113
38	min	46145	56.699	22	128
39	min	40917	51.317	19	125
40	min	36404	38.283	17	106
41	min	23320	54.143	32	103
42	min	32523	45.012	14	104		35532.7	7663.28
43	min	41052	44.251	20	123		7.08784	0.341412
44	seconde	54044	50.080	26	80
45	seconde	39824	60.823	45	88
46	seconde	47492	62.980	38	115
47	seconde	43671	49.403	21	126
48	seconde	27892	46.499	22	89
49	seconde	34034	40.543	15	102
50	seconde	38130	52.024	24	120
51	seconde	20960	55.180	33	103
52	seconde	24054	62.305	33	146
53	seconde	22148	42.199	18	118
54	seconde	13364	55.678	24	120
55	seconde	21364	52.448	27	125
56	seconde	17276	55.635	33	103
57	seconde	26312	63.219	29	146
58	seconde	17229	51.895	20	122
59	seconde	19016	57.850	27	125
60	seconde	9394	48.011	24	120		28438.9	11993.1
61	seconde	16152	41.399	18	118		5.6728	0.534313

## Sheet: Fig4.Pepper
		Moy cm2	ecart cm2
	Témoin	6.46731	0.490032
3jr	1 min x 3	5.74914	0.423061
	1 sec x 3	5.89172	0.65792
	Témoin	14.3117	0.889505
4jr	1 min x 3	13.2418	0.793351
	1 sec x 3	12.0009	1.07791
		3 DAI	4 DAI
	control	1.955	8.881
	60 s UV-C	1.286	7.087
	1 flash UV-C	1.211	5.672
	0.319	0.38
	0.15	0.343
	0.2	0.53
						0.798423
						0.638514
