# Supplementary material for: Flashes of UV-C light: An innovative method for stimulating plant defences
Source: PLoS One. 2020 Jul 9;15(7):e0235918. doi: 10.1371/journal.pone.0235918 (PMC7347194; doi:10.1371/journal.pone.0235918)
Supplement: S3 Data — (XLSX) [file pone.0235918.s003.xlsx]

## Sheet: 2days Tomato
		Area	Mean	Min	Max
1		6158	41.155	23	103
2		8148	66.612	34	176
3		8604	67.100	33	187
4		8604	53.816	20	201
5		9404	42.891	25	182
6		7934	78.543	23	246
7		6868	61.168	27	122
8		10184	70.861	26	255					20000 = 0,5cts
9		9404	54.253	22	222
10		8652	56.868	24	253
11		8422	62.538	28	208
12		10398	87.860	29	254
13		8898	93.677	31	251
14		10486	79.922	41	247
15		8898	60.882	33	193		8737.47	309.857
1	1fois	4948	45.809	23	144		1.82176	0.0646051
2	1fois	5944	59.331	31	185
3	1fois	7705	52.854	31	160
4	1fois	8175	42.930	23	148
5	1fois	7892	40.304	22	201
6	1fois	6367	48.340	26	131
7	1fois	6564	55.988	31	184
8	1fois	5884	67.286	30	210
9	1fois	7462	81.997	29	254
10	1fois	7090	71.531	27	216
11	1fois	7458	62.437	29	172
12	1fois	7669	87.404	32	246
13	1fois	8175	94.494	31	254
14	1fois	8422	74.746	28	248		7125.36	267.164
15	4fois	3134	46.107	22	122		1.48564	0.0557036
16	4fois	4668	64.452	30	213
17	4fois	5524	51.753	28	198
18	4fois	6376	44.489	24	125
19	4fois	5734	46.047	24	131
20	4fois	7240	61.936	23	159
21	4fois	4756	75.968	36	238
22	4fois	6796	63.712	23	191
23	4fois	5976	59.618	33	137
24	4fois	2700	74.170	36	199
25	4fois	5720	51.591	28	128
26	4fois	6564	71.982	25	237
27	4fois	4948	71.973	28	242
28	4fois	4966	73.563	34	214
29	4fois	4756	75.586	32	217		5323.87	326.111
							1.11003	0.0679941

## Sheet: 3days Tomato
		Area	Mean	Min	Max
1	Témoin	13683	56.592	24	125
2	Témoin	17652	76.373	34	138
3	Témoin	16912	64.812	32	143
4	Témoin	16536	48.406	13	146
5	Témoin	16536	44.978	22	164
6	Témoin	15068	34.212	19	112
7	Témoin	16869	44.372	24	104
8	Témoin	15585	42.046	21	128
9	Témoin	14632	55.319	22	140
10	Témoin	14905	47.229	23	111
11	Témoin	17515	34.598	17	82
12	Témoin	20584	44.187	22	117
13	Témoin	13236	56.328	26	175
14	Témoin	19480	59.816	31	146
15	Témoin	16392	64.831	27	142	16372.3	514.497
16	1second	12724	48.395	22	136	3.10256	0.0974972
17	1second	28.5202	58.839	24	143
18	1second	6.41097e-07	45.044	21	120
19	1second	0.05	40.453	18	122
20	1second	14964	33.135	17	137
21	1second	13676	35.486	19	104
22	1second	12969	43.607	26	107
23	1second	13082	48.155	22	128
24	1second	13064	57.242	28	125
25	1second	10950	48.630	22	130
26	1second	14285	38.544	22	112
27	1second	15286	49.086	22	132
28	1second	15377	46.181	24	109
29	1second	14200	58.349	22	158
30	1second	14200	58.349	22	158	10987	1496.37
31	4Xsecond	9394	58.413	30	147	2.08204	0.283561
32	4Xsecond	11704	55.237	30	148
33	4Xsecond	10486	46.734	24	135
34	4Xsecond	11304	40.077	21	176
35	4Xsecond	11272	37.757	22	100
36	4Xsecond	13520	42.343	20	103
37	4Xsecond	9394	49.384	27	99
38	4Xsecond	11604	51.824	27	128
39	4Xsecond	13364	65.777	32	145
40	4Xsecond	7476	58.220	28	117
41	4Xsecond	10721	34.885	21	111
42	4Xsecond	12686	46.140	25	98
43	4Xsecond	10440	46.600	26	105
44	4Xsecond	11026	59.029	33	156
45	4Xsecond	12160	46.657	21	110	11103.4	409.885
						2.10409	0.0776733

## Sheet: Fig.5 Tomato
		moy	ecarty
	Control	1.955	0.09
	Control	4.02	0.097
	1 min	2.894	0.05
	1 min	3.641	0.098
	UV-C flash 1 second	0.586	0.06
	UV-C flash1 second	2.184	0.077
			2 DAI	3 DAI
		Control	1.821	3.105
		1 flash UV-C	1.481	2.726
		4 flashes UV-C	1.11	2.104
			1.016
											0.677617

## Sheet: 2days Lettuce
	XLSTAT 2011.4.02 - Comparaison de k échantillons (Kruskal-Wallis, Friedman, ...) - le 22/02/ à 17:47:48	Area	Mean	Min	Max
1	Données : Classeur = Results.xls / Feuille = Results.csv / Plage = Results.csv!$C$2:$C$84 / 82 lignes et 1 colonne	21912	83.871	44	227
2	Identifiants d'échantillon : Classeur = Results.xls / Feuille = Results.csv / Plage = Results.csv!$B$2:$B$84 / 82 lignes et 1 colonne	24184	55.993	22	219
3	Niveau de signification (%) : 5	18373	68.431	36	210
4	Temps maximum (s) : 180	24864	79.991	37	172
24	T2	22766.4	57.482	29	122
25	T2	20289.6	76.666	48	143
26	T2	17100	58.558	30	148
27	T2	19807.2	79.173	29	150
28	T2	24069.6	100.716	41	178
29	T2	30124.8	61.765	34	155
30	T2	25020	76.292	40	175
31	T2	22924.8	106.642	44	186
32	T2	17553.6	42.053	23	79
33	T2	17676	50.317	25	148
34	T2	19353.6	81.364	44	167
35	T2	22723.2	61.369	27	159
36	T2	22262.4	88.852	39	179
37	T2	8085.6	96.639	33	157
38	T2	23220	65.900	28	173
39	T2	18950.4	68.515	31	143
40	T2	19332	81.501	26	177
41	T2	26380.8	60.811	32	146
42	T2	24480	82.955	23	165
43	T2	21081.6	73.521	32	133
44	T2	22809.6	91.595	40	179		21238.6	981.348
45	1 flash	29496	73.577	31	209		3.75469	0.173488
46	1 flash	30492	79.057	43	198
47	1 flash	28928	59.510	32	143
48	1 flash	14572	64.581	27	148
49	1 flash	28540	81.178	52	165
50	1 flash	20272	58.208	25	164
51	1 flash	14916	70.946	38	179
52	1 flash	19988	82.947	53	164
53	1 flash	6872	57.200	36	111
54	1 flash	8728	64.648	42	117
55	1 flash	20012	78.312	35	164
56	1 flash	16756	67.307	37	184
57	1 flash	13348	72.461	28	196
58	1 flash	20460	73.178	42	186
59	1 flash	16504	78.839	46	172
60	1 flash	15384	65.386	16	153
61	1 flash	14100	67.891	37	122
62	1 flash	18332	72.262	43	174		18761.1	1624.13
63	4 flashs	14839.2	82.815	39	165		3.3167	0.287123
64	4 flashs	17755.2	65.157	43	116
65	4 flashs	14767.2	83.238	45	155
66	4 flashs	16185.6	70.628	28	145
67	4 flashs	14234.4	79.838	44	115
68	4 flashs	14709.6	86.061	49	180
69	4 flashs	24480	88.074	40	162
70	4 flashs	1461.6	81.505	34	126
71	4 flashs	6357.6	146.942	97	188
72	4 flashs	14047.2	125.255	36	194
73	4 flashs	10670.4	81.356	41	152
74	4 flashs	11714.4	97.659	44	191
75	4 flashs	16056	56.483	34	94
76	4 flashs	12463.2	91.379	38	168
77	4 flashs	15242.4	99.269	40	175
78	4 flashs	12225.6	76.957	32	155
79	4 flashs	13363.2	48.567	31	87
80	4 flashs	5299.2	98.219	66	137
81	4 flashs	16142.4	92.216	49	170
82	4 flashs	9734.4	66.553	32	125
83	4 flashs	8913.6	86.054	46	173		12888.7	1087.49
							2.27854	0.192253

## Sheet: 3 days Lettuce
	Area	Mean	Min	Max
1	57370	130.108	66	207
2	49884	86.415	36	205
3	42156	76.537	35	191
4	57232	107.490	56	197
5	59138	102.359	49	196
6	48741	95.026	46	196
7	37818	80.542	36	155
8	28704	89.085	53	146
9	37008	71.291	31	187
10	74248	135.905	53	204
11	37143	71.574	32	156
12	52665	104.568	49	211
13	52486	89.539	42	197
14	81654	89.474	53	159
15	34642	133.920	70	195
16	62772	110.481	63	191
17	81616	102.432	56	200
18	53245	107.072	61	208
19	30532	70.291	28	148
20	62407	99.650	36	194		51425.4	3391.23
21	38472	90.800	44	143	T1	8.81325	0.581186
22	48068	113.669	44	209
23	53000	92.642	45	184
24	47809	96.585	33	214
25	37732	81.297	33	180
26	41736	69.261	16	163
27	49282	72.137	43	157
28	47483	105.520	60	187
29	57712	106.372	52	192
30	37876	69.908	32	152
31	50476	89.252	40	169
32	39010	64.812	24	141
33	47424	64.731	27	162
34	59889	108.611	54	188
35	79324	88.738	22	191
36	54424	77.723	31	186
37	50000	85.218	41	166
38	45522	65.718	24	143
39	43170	134.443	74	250
40	50472	133.110	70	223	1 fois	49495.2	2235.13							2 DAI	3 DAI
41	41736	133.584	74	250		6.77572	0.305982						Control	3.754	8.81
42	50833	133.068	70	228									1 flash UV-C	3.316	6.775
43	42370	133.442	82	250									4 flashes UV-C	2.27	5.381
44	41938	129.856	53	238
45	39608	122.503	48	224
46	54308	154.148	73	239
47	39657	142.995	77	212
48	30739	131.538	77	209
49	47516	139.815	58	217
50	30242	131.043	75	237
51	37176	121.608	54	246
52	33068	127.207	54	220
53	36094	135.511	79	214
54	37672	125.675	68	210
55	42230	132.622	64	237
56	40440	124.150	74	246
57	22476	134.731	83	219
58	52291	122.567	66	244
59	31700	147.857	90	232
60	34062	130.842	68	223	4 fois	39307.8	1832.11
						5.3811	0.25081

## Sheet: Fig.5 Lettuce
			ecarty
	Control		0.464
	Control		0.173
	1 flash		0.305
	1 flash		0.287
	UV-C flash treatedx4		0.25
	UV-C flash treatedX4		0.192
			2 DAI	3 DAI
		Control	3.754	8.81
		1 flash UV-C	3.316	6.775
		4 flashes UV-C	2.27	5.381
												0.610783
												0.610783

## Sheet: 7J
	Nb. Feuille	Aire	Aire Moy	Moy cm2	surface	Ecartyp cm2
Témoin	1	73421	77799.1	9150.43	13.6084	1.60057
	2	108382
	3	107557
	4	132780									Données de mesure :
	5	77600									_ Piece 2€
	6	354									_ D=24,25mm
	7	86358									_ S=5,208 cm2
	8	4028									T => Aire = 29774
	9	136434									1min => Aire = 31006
	10	50773									1s => Aire = 30377
	11	97625
	12	99348
	13	88705
	14	49438
	15	99656
	16	96620
	17	15188
	18	49056
	19	104859
1s	1	25009	24330	6890.07	4.17128	1.18127
	2	81518
	3	5862
	4	472
	5	472
	6	472
	7	86486
	8	53376
	9	49694
	10	253
	11	253
	12	253
	13	43401
	14	3432
	15	73169
	16	48868
	17	11665
	18	864
	19	541
	20	541

## Sheet: 8j
	Nb. Feuille		Aire	Aire Moy	Moy cm2	surface	Ecartyp cm2
Témoin	1	Témoin	156232	110540	8817.04	16.0088	1.27692
	2	Témoin	103052
	3	Témoin	123828
	4	Témoin	76197.5									Données de mesure :
	5	Témoin	158477									_ Piece 2€
	6	Témoin	145448									_ D=24,25mm
	7	Témoin	40650.5									_ S=5,208 cm2
	8	Témoin	99380.5									T => Aire = 35961
	9	Témoin	76478									1min => Aire = 36870
	10	Témoin	35764									1s => Aire = 35294
	11	Témoin	145066
	12	Témoin	100027
	13	Témoin	135056
	14	Témoin	131694
	15	Témoin	133786
	16	Témoin	55001
	17	Témoin	126978
	18	Témoin	149944
	19	Témoin	107204
1s	1	Seconx4	84420	56933.2	12783.1	8.40109	1.88627
	2	Seconx4	44332
	3	Seconx4	145920
	4	Seconx4	144822
	5	Seconx4	61356
	6	Seconx4	133383
	7	Seconx4	472
	8	Seconx4	354
	9	Seconx4	63143
	10	Seconx4	145684
	11	Seconx4	135565
	12	Seconx4	224
	13	Seconx4	224
	14	Seconx4	224
	15	Seconx4	57295
	16	Seconx4	64082
	17	Seconx4	55018
	18	Seconx4	1784
	19	Seconx4	266
	20	Seconx4	96

## Sheet: Fig.5 Pepper
				7 DAI	8 DAI
			Control	13.6	16
			4 flash UV-C	4.17	8.4
				1.6	1.27
				1.61	1.88
										0.525

## Sheet: 10days Vine
		Area				Moy	ecartype	Moy cm2	ecartyp cm2
	1	15545	36.753	11	138
	2	10773	28.033	8	114
	3	7760	17.065	8	38
	4	17222	27.109	8	90
	5	18127	41.482	9	154
	6	6406	29.565	8	117
Témoin	7	34330	26.023	4	132	14284.8	2209.78	4.30412	0.665823
	8	10839	35.719	10	139
	9	11072	23.698	6	82
	10	18161	44.281	14	131
	11	14852	22.798	5	119
	12	6331	23.538	5	58
											Groupe stat	Témoin	b
	1	2828	65.691	21	164							1s	a
	2	3639	54.388	20	178
	3	4274	43.707	21	133
	4	852	50.398	23	139
	5	3281	54.170	20	140
1s	6	1855	28.503	18	67	5118.83	1172.09	1.54234	0.353158
	7	7507	64.808	16	149
FI	8	13078	58.662	19	175
	9	2365	46.929	24	117
	10	11072	41.509	10	140						‘	’
	11	9131	30.248	12	128
	12	1544	63.770	25	135
[1]	Area
Analysis	of	Variance	Table
Response:	x
	Df	Sum	Sq	Mean	Sq	F	value	Pr(>F)
ID	1	504093336	504093336	13.428	0.001363	**
Residuals	22	825914287	37541559
---
Signif.	codes:	0	‘***’	0.001	‘**’	0.01	‘*’	0.05	‘.’
	Shapiro-Wilk	normality	test
data:	res
W	=	0.87159,	p-value	=	0.005653
Analysis	of	Variance	Table
Response:	(R1$res^2)
	Df	Sum	Sq	Mean	Sq	F	value	Pr(>F)
R1$model[,	-1]	1	8941100000000000	8941100000000000	1.3956	0.2501
Residuals	22	1.4095e+17	6406600000000000
Multiple	comparison	test	after	Kruskal-Wallis						0.1	‘	’	1
p.value:	0.05
Comparisons
	obs.dif	critical.dif	difference
T-1s-Témoin	9.25	5.65793	TRUE
[1]	Area en cm2
Analysis	of	Variance	Table
Response:	x
	Df	Sum	Sq	Mean	Sq	F	value	Pr(>F)
ID	1	45.765	45.765	13.428	0.001363	**
Residuals	22	74.981	3.408
---
Signif.	codes:	0	‘***’	0.001	‘**’	0.01	‘*’	0.05	‘.’
	Shapiro-Wilk	normality	test
data:	res
W	=	0.87159,	p-value	=	0.005653
Analysis	of	Variance	Table
Response:	(R1$res^2)
	Df	Sum	Sq	Mean	Sq	F	value	Pr(>F)
R1$model[,	-1]	1	73.69	73.693	1.3956	0.2501
Residuals	22	1161.69	52.804
Multiple	comparison	test	after	Kruskal-Wallis
p.value:	0.05
Comparisons
	obs.dif	critical.dif	difference
T-1s-Témoin	9.25	5.65793	TRUE

[truncated: 2 more sheets: 12days Vine, Fig.5 Vine]
