# Supplementary material for: Flashes of UV-C light: An innovative method for stimulating plant defences
Source: PLoS One. 2020 Jul 9;15(7):e0235918. doi: 10.1371/journal.pone.0235918 (PMC7347194; doi:10.1371/journal.pone.0235918)
Supplement: S4 Data — (XLSX) [file pone.0235918.s004.xlsx]

## Sheet: Tomato
			3js
Area	Mean	Min	Max
14212	56.118	24	125
19080	77.690	34	145
17652	65.132	32	143
17894	48.892	13	146
19596	44.808	22	164
16108	47.094	23	111
15960	58.478	22	151
17234	42.574	21	128
19408	44.294	24	116
16048	34.337	19	112
19617	67.391	27	147
21232	59.685	31	146
14632	54.351	24	175
20527	44.611	22	124	3.67942	0.443669	0.118312
16590	34.727	18	82	17719.3	2136.62
9768	59.187	30	147
11604	56.944	30	148
10377	46.746	23	135
10486	39.927	21	176
11872	38.430	22	107
8898	57.020	28	117
15276	64.871	32	145
12638	50.663	22	128
11861	49.069	27	99
14588	41.930	20	103
12128	46.770	21	110
12463	57.745	33	156
12452	45.626	23	105
13692	45.349	25	101	2.49333	0.4126	0.110027
12904	34.200	20	111	12007.4	1987
12086	51.504	19	133
10050	54.246	20	134
11286	48.766	23	120
9928	35.060	18	95
12463	42.146	23	90
9826	46.512	19	92
7892	45.036	22	96
12742	53.787	28	119
12463	55.345	29	123
10184	34.793	17	88
12415	50.554	23	123
12686	36.700	19	122
16944	50.511	24	134
11667	40.058	19	94	2.43001	0.42692	0.113845
12374	34.201	12	82	11702.4	2055.96

## Sheet: Lettuce
		Area	Mean	Min	Max
54	Témoin 3js	38885	121.377	58	196
55	Témoin 3js	51473	97.873	35	187
56	Témoin 3js	61945	83.903	37	168
57	Témoin 3js	69388	67.862	33	156
58	Témoin 3js	54871	79.509	34	177
59	Témoin 3js	38438	99.563	25	177
60	Témoin 3js	43089	66.125	35	144
61	Témoin 3js	46552	72.214	39	155
62	Témoin 3js	37092	88.515	40	159
63	Témoin 3js	30434	76.927	25	153
64	Témoin 3js	44694	66.934	32	146
65	Témoin 3js	29037	45.402	21	106
66	Témoin 3js	25948	53.751	26	114
67	Témoin 3js	23725	84.526	45	143
68	Témoin 3js	36009	54.365	24	165
69	Témoin 3js	31674	52.580	20	117
70	Témoin 3js	35905	114.289	60	176
71	Témoin 3js	51591	101.569	27	179
72	Témoin 3js	27172	76.527	26	154
73	Témoin 3js	51461	70.436	41	177
74	Témoin 3js	47919	82.023	44	185
75	Témoin 3js	38640	92.447	41	181
76	Témoin 3js	38793	69.595	29	167	41452.9	2286.57
77	Témoin 3js	40135	79.091	34	191	7.33171	0.404423
78	seconde 3js	28066.5	45.2864	21.5909	107.955
79	seconde 3js	18472.7	42.1489	18.75	107.386
80	seconde 3js	35529	34.5739	17.0455	91.4773
81	seconde 3js	29263.6	35.7693	18.75	72.7273
82	seconde 3js	31433	37.2699	19.3182	95.4545
83	seconde 3js	19628.4	43.9091	21.0227	92.6136
84	seconde 3js	17423.3	46.2085	26.7045	81.8182
85	seconde 3js	19726.1	45.7676	23.8636	103.409
86	seconde 3js	35548.9	54.3222	31.8182	106.25
87	seconde 3js	23247.2	45.0432	17.6136	92.0455
88	seconde 3js	37572.7	33.1006	10.7955	71.5909
89	seconde 3js	41947.2	32.4847	15.9091	92.6136
90	seconde 3js	22589.2	29.842	13.6364	69.3182
91	seconde 3js	23673.9	55.2881	24.4318	105.114
92	seconde 3js	29680.7	46.9119	16.4773	84.0909
93	seconde 3js	21368.2	36.8307	20.4545	75.5682
94	seconde 3js	32643.2	31.4239	10.2273	65.9091
95	seconde 3js	23163.1	33.6182	17.0455	93.75	26954.1	1619.12
96	seconde 3js	21151.1	34.5131	16.4773	93.75	4.76733	0.286371
97	second syst 3js	17586	104.297	61	185
98	second syst 3js	30364	105.986	50	206
99	second syst 3js	23238	104.462	61	171
100	second syst 3js	26152	86.236	51	166
101	second syst 3js	28369	65.190	36	148
102	second syst 3js	21306	106.763	44	177
103	second syst 3js	18208	65.937	36	125
104	second syst 3js	23773	83.449	39	138
105	second syst 3js	29243	66.798	36	130	24799.1	1495.46
106	second syst 3js	29752	79.136	44	158	4.38618	0.264499
107	50 centime	24864	135.800	61	231
108	2 euros	28360	103.742	49	232

## Sheet: Pepper
	Moy	Ecartype	Moy cm2	Ecarty cm2				Moy	Ecartype	Moy cm2	Ecarty cm2
Témoin	3474.07	1159.54	0.955804	0.319018			Témoin	42982.5	2736.22	11.8256	0.752804
1s	491.467	40.3223	0.135215	0.0110937			1s	11517.6	2121.53	3.16878	0.583687
1s sys	1048.73	317.591	0.288533	0.0873774		FI	1s sys	23181.5	2247.69	6.37783	0.618395
					3 jours
				Control	11.8256	0.319018	0.752804
				Leaf exposed to UV-C	3.16878	0.0110937	0.583687
				Leaf not exposed to UV-C	6.37783	0.0873774	0.618395

## Sheet: Vine
		TŽmoin	Area	Mean	Min	Max
1		TŽmoin	20497	39.268	11	138
2		TŽmoin	10541	19.047	8	48				15400=0,5 centime
3		TŽmoin	20865	30.065	8	90
4		TŽmoin	12152	28.421	8	114
5		TŽmoin	40843	33.741	4	145
6		TŽmoin	8326	32.543	8	113
7		TŽmoin	20405	44.978	9	154
8		TŽmoin	12869	36.593	10	139
9		TŽmoin	13668	26.333	6	112
10		TŽmoin	7960	26.280	5	72
11		TŽmoin	19506	27.286	5	152	17582	2614.5
12		TŽmoin	23352	47.761	14	131	4.327	0.643438
13	SS	SS	7497	37.470	9	126
14	SS	SS	6763	43.824	9	115
15	SS	SS	4155	62.357	30	129
16	SS	SS	7226	48.308	18	147
17	SS	SS	14305	47.608	13	158
18	SS	SS	15982	49.760	9	160
19	SS	SS	10342	44.294	11	137
20	SS	SS	9155	42.211	17	153
21	SS	SS	12004	48.979	22	137
22	SS	SS	5021	42.782	14	166
23	IS	SS	4062	57.294	22	140
24	IS	SS	1221	54.672	23	139
25	IS	SS	3831	62.746	22	164
26	IS	SS	5262	44.650	21	133
27	IS	SS	4055	55.627	21	178
28	IS	SS	2577	63.061	23	141
29	IS	SS	11278	29.913	12	129
30	IS	SS	12042	39.334	10	140
31	IS	SS	3556	46.822	24	116
32	IS	SS	11703	56.517	19	166
33	IS	SS	7535	66.140	18	148
34	IS	SS	1937	30.918	18	61	7341.32	896.977
35	SSS	SSS	8679	30.653	11	128	1.80673	0.22075
36	SSS	SSS	24910	27.979	11	130
37	SSS	SSS	1705	50.127	18	130
38	SSS	SSS	1733	45.400	22	145
39	SSS	SSS	3583	44.516	9	138
40	SSS	SSS	8045	32.367	8	156
41	SSS	SSS	1864	44.131	12	140
42	SSS	SSS	6838	18.757	5	126
43	SSS	SSS	4646	42.413	13	125
44	SSS	SSS	14919	41.534	16	149
45	SSS	SSS	4084	26.432	12	101
46	ISS	SSS	30459	24.016	1	145
47	ISS	SSS	5357	31.892	9	115
48	ISS	SSS	12288	24.698	7	120
49	ISS	SSS	23227	23.282	8	147
50	ISS	SSS	6289	29.897	14	129
51	ISS	SSS	11892	24.249	6	110
52	ISS	SSS	4810	28.670	12	61
53	ISS	SSS	23156	37.518	7	151
54	ISS	SSS	6852	38.684	19	132
55	ISS	SSS	3997	21.621	10	82	9968.24	1861.58
							2.45322	0.458142

## Sheet: Figure 6
		Tomato	Lettuce	Pepper	Grapevine
	Control	3.67942	7.33	11.8256	4.326
	Exposed to UV-C	2.49333	4.76	3.16878	1.806
	Unexposed to UV-C	2.43001	4.38	6.37783	2.453
		0.0861606	0.464	0.752804	0.643
		0.0502974	0.305	0.583687	0.22
		0.0637482	0.25	0.618395	0.458
