# Supplementary material for: Flashes of UV-C light: An innovative method for stimulating plant defences
Source: PLoS One. 2020 Jul 9;15(7):e0235918. doi: 10.1371/journal.pone.0235918 (PMC7347194; doi:10.1371/journal.pone.0235918)
Supplement: S5 Data — (XLSX) [file pone.0235918.s005.xlsx]

## Sheet: Tomato
Date 25/04/2016		Mesure de fluo sur la tomate
	ID	Fo	Fv/Fm	PIABS	Sm	Vk/VJ
52	1S	5017	0.834	9.87	14.91	1576.6
53	1S	4767	0.817	4	13.08	1668.48
54	1S	5273	0.795	1.9	12.58	1821.12
55	1S	5710	0.78	0.64	10.84	2172.12
56	1S	5198	0.822	7.73	15.39	1605.71
57	1S	5188	0.821	6.94	15.09	1557.32
58	1S	4846	0.823	5.31	14.35	1607.69
59	1S	4201	0.83	8.46	16.04	1328.99
60	1S	4997	0.834	8.4	15.69	1762.36
61	1S	4167	0.821	9.4	14.81	1358.78
62	1S	6497	0.819	6.48	15.19	2258.98
63	1S	5190	0.788	1.33	10.51	2286.29
64	1S	5144	0.808	2.92	12.24	1884.27
65	1S	4653	0.809	3.16	13.23	1584.6
66	1S	6107	0.809	3.94	15.25	1964.07
79	1 min	3919	0.796	2.37	11.93	1257.16
80	1 min	4719	0.814	4.64	13.62	1475.95
81	1 min	4617	0.802	7.49	15.4	1361.06
82	1 min	4840	0.81	4.44	12.92	1641.5
83	1 min	5109	0.811	3.4	11.55	1797.99
84	1 min	5931	0.834	10.31	16.91	2060.65
85	1 min	4616	0.808	4.43	15.14	1432.3
86	1 min	3820	0.802	6.84	14.33	1078.19
87	1 min	5107	0.821	2.62	10.7	2097.05
91	1 min	4891	0.824	9.25	15.15	1576.95
92	1 min	5050	0.801	3.29	13.19	1873.38
93	1 min	6500	0.819	7.26	15.82	2221.82
94	Temoin	5003	0.806	3.15	12.27	1721.3
95	Temoin	4653	0.801	1.99	11.89	1798.07
96	Temoin	4609	0.804	1.82	11.83	1957.73
97	Temoin	5043	0.814	4.65	14.42	1727.64
98	Temoin	5821	0.809	5.48	16.19	1763.35
99	Temoin	5039	0.789	1.95	12.4	1804.56
100	Temoin	5049	0.796	2.44	13.94	1492.58
101	Temoin	4634	0.808	6.05	14.58	1426.33
102	Temoin	4719	0.798	3.88	14.06	1377.08
103	Temoin	3819	0.779	1.42	11.74	1357.95
104	Temoin	5090	0.813	4.29	13.45	1852.51
105	Temoin	5079	0.806	3.45	12.7	1830.43
106	Temoin	4472	0.813	3.74	12.73	1626.23
107	Temoin	3975	0.792	3.37	12.98	1325.18
108	Temoin	4843	0.826	4.43	11.9	1687.67
109	Temoin	4928	0.79	3.05	13.7	1784.17

## Sheet: Test non param.PI
	XLSTAT 2011.4.02 - Comparaison de k échantillons (Kruskal-Wallis, Friedman, ...) - le 27/04/ à 19:07:39
	Données : Classeur = Tomato ChlF.xlsx / Feuille = Feuil2 / Plage = Feuil2!$E$3:$E$45 / 42 lignes et 1 colonne
	Identifiants d'échantillon : Classeur = Tomato ChlF.xlsx / Feuille = Feuil2 / Plage = Feuil2!$B$3:$B$45 / 42 lignes et 1 colonne
	Niveau de signification (%) : 5
	Temps maximum (s) : 180
	Statistiques descriptives :
	Variable	Observations	Obs. avec données manquantes	Obs. sans données manquantes	Minimum	Maximum	Moyenne	Ecart-type
	9,87 | T1s-adj	14	0	14	0.64	9.4	5.04357	2.8862	0.745789
	9,87 | T1min-adj	12	0	12	2.37	10.31	5.52833	2.63604	0.732233
	9,87 | Temoin	16	0	16	1.42	6.05	3.4475	1.33396	0.40423
	Test de Kruskal-Wallis (9,87) :
	K	4.69371
	p-value (bilatérale)	0.0956696
	alpha	0.05
	La p-value exacte n'a pas pu être calculée. Une approximation a été utilisée pour calculer la p-value.
	Interprétation du test :
	H0 : Les échantillons proviennent de la même population.
	Ha : Les échantillons proviennent de populations différentes.
	Etant donné que la p-value calculée est supérieure au niveau de signification seuil alpha=0.05, on ne peut pas rejeter l'hypothèse nulle H0.
	Le risque de rejeter l'hypothèse nulle H0 alors qu'elle est vraie est de 9.57%.
	Des ex-aequo ont été détectés et les corrections appropriées ont été appliquées.
	Comparaisons multiples par paires suivant la procédure de Dunn / Test bilatéral :
	Echantillon	Effectif	Somme des rangs	Moyenne des rangs	Groupes
	9,87 | Temoin	16	263.5	16.4688	A
	9,87 | T1s-adj	14	326	23.2857	A	B
	9,87 | T1min-adj	12	313.5	26.125		B
	Tableau des différences par paires :
		9,87 | T1s-adj	9,87 | T1min-adj	9,87 | Temoin
	9,87 | T1s-adj	0	-2.83929	6.81696
	9,87 | T1min-adj	2.83929	0	9.65625
	9,87 | Temoin	-6.81696	-9.65625	0
	Différences significatives :
		9,87 | T1s-adj	9,87 | T1min-adj	9,87 | Temoin
	9,87 | T1s-adj	Non	Non	Non
	9,87 | T1min-adj	Non	Non	Oui
	9,87 | Temoin	Non	Oui	Non
	p-values :
		9,87 | T1s-adj	9,87 | T1min-adj	9,87 | Temoin
	9,87 | T1s-adj	1	0.556306	0.128898
	9,87 | T1min-adj	0.556306	1	0.0392797
	9,87 | Temoin	0.128898	0.0392797	1

## Sheet: Test non param.Fv_Fm
	XLSTAT 2011.4.02 - Comparaison de k échantillons (Kruskal-Wallis, Friedman, ...) - le 27/04/ à 19:03:31
	Données : Classeur = Tomato ChlF.xlsx / Feuille = Feuil2 / Plage = Feuil2!$D$3:$D$45 / 42 lignes et 1 colonne
	Identifiants d'échantillon : Classeur = Tomato ChlF.xlsx / Feuille = Feuil2 / Plage = Feuil2!$B$3:$B$45 / 42 lignes et 1 colonne
	Niveau de signification (%) : 5
	Temps maximum (s) : 180
	Statistiques descriptives :
	Variable	Observations	Obs. avec données manquantes	Obs. sans données manquantes	Minimum	Maximum	Moyenne	Ecart-type
	0,834 | T1s-adj	14	0	14	0.78	0.834	0.812571	0.0156486	0.00434684
	0,834 | T1min-adj	12	0	12	0.796	0.834	0.811833	0.0111178	0.00336904
	0,834 | Temoin	16	0	16	0.779	0.826	0.80275	0.0117445	0.00301141
	Test de Kruskal-Wallis (0,834) :
	K	5.37297
	p-value (bilatérale)	0.0681198
	alpha	0.05
	La p-value exacte n'a pas pu être calculée. Une approximation a été utilisée pour calculer la p-value.
	Interprétation du test :
	H0 : Les échantillons proviennent de la même population.
	Ha : Les échantillons proviennent de populations différentes.
	Etant donné que la p-value calculée est supérieure au niveau de signification seuil alpha=0.05, on ne peut pas rejeter l'hypothèse nulle H0.
	Le risque de rejeter l'hypothèse nulle H0 alors qu'elle est vraie est de 6.81%.
	Des ex-aequo ont été détectés et les corrections appropriées ont été appliquées.
	Comparaisons multiples par paires suivant la procédure de Dunn / Test bilatéral :
	Echantillon	Effectif	Somme des rangs	Moyenne des rangs	Groupes
	0,834 | Temoin	16	255.5	15.9688	A
	0,834 | T1min-adj	12	288.5	24.0417	A	B
	0,834 | T1s-adj	14	359	25.6429		B
	Tableau des différences par paires :
		0,834 | T1s-adj	0,834 | T1min-adj	0,834 | Temoin
	0,834 | T1s-adj	0	1.60119	9.67411
	0,834 | T1min-adj	-1.60119	0	8.07292
	0,834 | Temoin	-9.67411	-8.07292	0
	Différences significatives :
		0,834 | T1s-adj	0,834 | T1min-adj	0,834 | Temoin
	0,834 | T1s-adj	Non	Non	Oui
	0,834 | T1min-adj	Non	Non	Non
	0,834 | Temoin	Oui	Non	Non
	p-values :
		0,834 | T1s-adj	0,834 | T1min-adj	0,834 | Temoin
	0,834 | T1s-adj	1	0.739856	0.0310413
	0,834 | T1min-adj	0.739856	1	0.0846013
	0,834 | Temoin	0.0310413	0.0846013	1

## Sheet: Test non param.F0
	XLSTAT 2011.4.02 - Comparaison de k échantillons (Kruskal-Wallis, Friedman, ...) - le 27/04/ à 18:57:53
	Données : Classeur = Tomato ChlF.xlsx / Feuille = Feuil2 / Plage = Feuil2!$C$3:$C$45 / 42 lignes et 1 colonne
	Identifiants d'échantillon : Classeur = Tomato ChlF.xlsx / Feuille = Feuil2 / Plage = Feuil2!$B$3:$B$45 / 42 lignes et 1 colonne
	Niveau de signification (%) : 5
	Temps maximum (s) : 180
	Statistiques descriptives :
	Variable	Observations	Obs. avec données manquantes	Obs. sans données manquantes	Minimum	Maximum	Moyenne	Ecart-type
	5017 | T1s-adj	14	0	14	4167	6497	5138.43	646.821	179.673
	5017 | T1min-adj	12	0	12	3820	6500	4926.58	741.587	224.723
	5017 | Temoin	16	0	16	3819	5821	4798.5	467.956	119.989
	Test de Kruskal-Wallis (5017) :
	K	3.47487
	p-value (bilatérale)	0.175971
	alpha	0.05
	La p-value exacte n'a pas pu être calculée. Une approximation a été utilisée pour calculer la p-value.
	Interprétation du test :
	H0 : Les échantillons proviennent de la même population.
	Ha : Les échantillons proviennent de populations différentes.
	Etant donné que la p-value calculée est supérieure au niveau de signification seuil alpha=0.05, on ne peut pas rejeter l'hypothèse nulle H0.
	Le risque de rejeter l'hypothèse nulle H0 alors qu'elle est vraie est de 17.60%.
	Des ex-aequo ont été détectés et les corrections appropriées ont été appliquées.
	Comparaisons multiples par paires suivant la procédure de Dunn / Test bilatéral :
	Echantillon	Effectif	Somme des rangs	Moyenne des rangs	Groupes
	5017 | Temoin	16	290	18.125	A
	5017 | T1min-adj	12	244.5	20.375	A
	5017 | T1s-adj	14	368.5	26.3214	A
	Tableau des différences par paires :
		5017 | T1s-adj	5017 | T1min-adj	5017 | Temoin
	5017 | T1s-adj	0	5.94643	8.19643
	5017 | T1min-adj	-5.94643	0	2.25
	5017 | Temoin	-8.19643	-2.25	0
	Différences significatives :
		5017 | T1s-adj	5017 | T1min-adj	5017 | Temoin
	5017 | T1s-adj	Non	Non	Non
	5017 | T1min-adj	Non	Non	Non
	5017 | Temoin	Non	Non	Non
	p-values :
		5017 | T1s-adj	5017 | T1min-adj	5017 | Temoin
	5017 | T1s-adj	1	0.217864	0.0678793
	5017 | T1min-adj	0.217864	1	0.631007
	5017 | Temoin	0.0678793	0.631007	1

## Sheet: Test non param.Sm
	XLSTAT 2011.4.02 - Comparaison de k échantillons (Kruskal-Wallis, Friedman, ...) - le 27/04/ à 19:11:23
	Données : Classeur = Tomato ChlF.xlsx / Feuille = Feuil2 / Plage = Feuil2!$F$3:$F$45 / 42 lignes et 1 colonne
	Identifiants d'échantillon : Classeur = Tomato ChlF.xlsx / Feuille = Feuil2 / Plage = Feuil2!$B$3:$B$45 / 42 lignes et 1 colonne
	Niveau de signification (%) : 5
	Temps maximum (s) : 180
	Statistiques descriptives :
	Variable	Observations	Obs. avec données manquantes	Obs. sans données manquantes	Minimum	Maximum	Moyenne	Ecart-type
	14,91 | T1s-adj	14	0	14	10.51	16.04	13.8779	1.80608	0.50169
	14,91 | T1min-adj	12	0	12	10.7	16.91	13.8883	1.89416	0.573987
	14,91 | Temoin	16	0	16	11.74	16.19	13.1737	1.24794	0.319985
	Test de Kruskal-Wallis (14,91) :
	K	2.27132
	p-value (bilatérale)	0.32121
	alpha	0.05
	La p-value exacte n'a pas pu être calculée. Une approximation a été utilisée pour calculer la p-value.
	Interprétation du test :
	H0 : Les échantillons proviennent de la même population.
	Ha : Les échantillons proviennent de populations différentes.
	Etant donné que la p-value calculée est supérieure au niveau de signification seuil alpha=0.05, on ne peut pas rejeter l'hypothèse nulle H0.
	Le risque de rejeter l'hypothèse nulle H0 alors qu'elle est vraie est de 32.12%.
	Comparaisons multiples par paires suivant la procédure de Dunn / Test bilatéral :
	Echantillon	Effectif	Somme des rangs	Moyenne des rangs	Groupes
	14,91 | Temoin	16	286	17.875	A
	14,91 | T1min-adj	12	281	23.4167	A
	14,91 | T1s-adj	14	336	24	A
	Tableau des différences par paires :
		14,91 | T1s-adj	14,91 | T1min-adj	14,91 | Temoin
	14,91 | T1s-adj	0	0.583333	6.125
	14,91 | T1min-adj	-0.583333	0	5.54167
	14,91 | Temoin	-6.125	-5.54167	0
	Différences significatives :
		14,91 | T1s-adj	14,91 | T1min-adj	14,91 | Temoin
	14,91 | T1s-adj	Non	Non	Non
	14,91 | T1min-adj	Non	Non	Non
	14,91 | Temoin	Non	Non	Non
	p-values :
		14,91 | T1s-adj	14,91 | T1min-adj	14,91 | Temoin
	14,91 | T1s-adj	1	0.903794	0.172482
	14,91 | T1min-adj	0.903794	1	0.236853
	14,91 | Temoin	0.172482	0.236853	1

## Sheet: Test non param.Vk_Vj
	XLSTAT 2011.4.02 - Comparaison de k échantillons (Kruskal-Wallis, Friedman, ...) - le 27/04/ à 19:15:18
	Données : Classeur = Tomato ChlF.xlsx / Feuille = Feuil2 / Plage = Feuil2!$G$3:$G$45 / 42 lignes et 1 colonne
	Identifiants d'échantillon : Classeur = Tomato ChlF.xlsx / Feuille = Feuil2 / Plage = Feuil2!$B$3:$B$45 / 42 lignes et 1 colonne
	Niveau de signification (%) : 5
	Temps maximum (s) : 180
	Statistiques descriptives :
	Variable	Observations	Obs. avec données manquantes	Obs. sans données manquantes	Minimum	Maximum	Moyenne	Ecart-type
	1576,6 | T1s-adj	14	0	14	1328.99	2286.29	1775.77	307.236	85.3434
	1576,6 | T1min-adj	12	0	12	1078.19	2221.82	1656.17	358.619	108.672
	1576,6 | Temoin	16	0	16	1325.18	1957.73	1658.3	199.502	51.1544
	Test de Kruskal-Wallis (1576,6) :
	K	0.934998
	p-value (bilatérale)	0.626567
	alpha	0.05
	La p-value exacte n'a pas pu être calculée. Une approximation a été utilisée pour calculer la p-value.
	Interprétation du test :
	H0 : Les échantillons proviennent de la même population.
	Ha : Les échantillons proviennent de populations différentes.
	Etant donné que la p-value calculée est supérieure au niveau de signification seuil alpha=0.05, on ne peut pas rejeter l'hypothèse nulle H0.
	Le risque de rejeter l'hypothèse nulle H0 alors qu'elle est vraie est de 62.66%.
	Comparaisons multiples par paires suivant la procédure de Dunn / Test bilatéral :
	Echantillon	Effectif	Somme des rangs	Moyenne des rangs	Groupes
	1576,6 | T1min-adj	12	239	19.9167	A
	1576,6 | Temoin	16	327	20.4375	A
	1576,6 | T1s-adj	14	337	24.0714	A
	Tableau des différences par paires :
		1576,6 | T1s-adj	1576,6 | T1min-adj	1576,6 | Temoin
	1576,6 | T1s-adj	0	4.15476	3.63393
	1576,6 | T1min-adj	-4.15476	0	-0.520833
	1576,6 | Temoin	-3.63393	0.520833	0
	Différences significatives :
		1576,6 | T1s-adj	1576,6 | T1min-adj	1576,6 | Temoin
	1576,6 | T1s-adj	Non	Non	Non
	1576,6 | T1min-adj	Non	Non	Non
	1576,6 | Temoin	Non	Non	Non
	p-values :
		1576,6 | T1s-adj	1576,6 | T1min-adj	1576,6 | Temoin
	1576,6 | T1s-adj	1	0.389301	0.418276
	1576,6 | T1min-adj	0.389301	1	0.911479
	1576,6 | Temoin	0.418276	0.911479	1
