# Supplementary material for: Flashes of UV-C light: An innovative method for stimulating plant defences
Source: PLoS One. 2020 Jul 9;15(7):e0235918. doi: 10.1371/journal.pone.0235918 (PMC7347194; doi:10.1371/journal.pone.0235918)
Supplement: S7 Data — (XLSX) [file pone.0235918.s007.xlsx]

## Sheet: Pepper
	Fo	Fv/Fm	Sm	PI abs	Vk_Vj
1S	6452	0.803	14.6052	3.071	1796.68
1S	6216	0.786	17.5286	2.543	1731.63
1S	6377	0.785	11.9476	2.266	1713.35
1S	5891	0.8	16.5175	2.505	1725.57
1S	6003	0.789	18.2865	2.65	1725.51
1S	5584	0.808	15.3238	3.033	1578.22
1S	5688	0.798	16.9631	2.876	1530.16
1S	5260	0.793	17.4859	2.502	1488.9
1S	6195	0.791	16.5827	2.08	1828.03
1S	6833	0.758	14.9541	0.888	1931.37
1S	5318	0.802	17.3391	3.08	1481.54
1S	7917	0.806	17.0465	2.881	2256.37
1S	5799	0.801	18.7528	3.176	1677.36
1S	6723	0.785	15.2988	1.337	1891.04
1S	5865	0.815	19.7239	4.438	1504.12
1min	5827	0.799	18.0763	3.634	1563.86
1min	6253	0.805	16.1975	3.18	1709.88
1min	6372	0.788	16.8857	2.823	1681.78
1min	5729	0.81	16.4599	3.464	1509.5
1min	5882	0.792	15.4255	1.994	1789.43
1min	6657	0.796	16.2843	2.913	1744.48
1min	6487	0.797	13.2601	2.443	1861.61
1min	6351	0.792	17.0391	2.456	1794.23
1min	5578	0.792	16.982	2.555	1555.92
1min	5753	0.8	18.3219	3.397	1619.66
1min	5159	0.8	16.6563	2.855	1405.36
1min	6111	0.796	15.2953	2.791	1606.08
1min	7972	0.803	16.2896	3.306	2259.35
1min	6365	0.811	17.4923	2.937	1985.61
1min	7841	0.81	20.3694	4.279	2070.68
Temoin	6601	0.756	13.3171	1.376	1901
Temoin	6780	0.776	16.7177	1.727	2013.45
Temoin	5786	0.806	17.4298	3.191	1582.34
Temoin	5493	0.794	18.5889	2.908	1550.32
Temoin	7777	0.81	20.9659	3.851	2183.86
Temoin	6196	0.798	17.705	2.8	1758.64
Temoin	5955	0.791	17.6966	2.439	1668.59
Temoin	6630	0.78	17.0304	2.245	1870.98
Temoin	6665	0.78	13.3243	2.018	1857.29
Temoin	6321	0.788	17.3168	4.25368	1796.21
Temoin	6381	0.793	18.766	4.95302	1813.49
Temoin	6290	0.781	16.7984	4.19595	1647.77
Temoin	6204	0.779	16.9773	5.22929	1518.1
Temoin	6382	0.779	14.2045	3.65045	1846.36

## Sheet: Test non param.PI
	XLSTAT 2011.4.02 - Comparaison de k échantillons (Kruskal-Wallis, Friedman, ...) - le 27/04/ à 20:15:46
	Données : Classeur = Pepper ChlF.xlsx / Feuille = Feuil1 / Plage = Feuil1!$E$3:$E$46 / 43 lignes et 1 colonne
	Identifiants d'échantillon : Classeur = Pepper ChlF.xlsx / Feuille = Feuil1 / Plage = Feuil1!$A$3:$A$46 / 43 lignes et 1 colonne
	Niveau de signification (%) : 5
	Temps maximum (s) : 180
	Statistiques descriptives :
	Variable	Observations	Obs. avec données manquantes	Obs. sans données manquantes	Minimum	Maximum	Moyenne	Ecart-type
	3,071 | 1S	14	0	14	0.888	4.438	2.58964	0.841884	0.233857
	3,071 | 1min	15	0	15	1.994	4.279	3.0018	0.564453	0.152555
	3,071 | Temoin	14	0	14	1.376	5.22929	3.20267	1.19454	0.331818
	Test de Kruskal-Wallis (3,071) :
	K	2.42634
	p-value (bilatérale)	0.297254
	alpha	0.05
	La p-value exacte n'a pas pu être calculée. Une approximation a été utilisée pour calculer la p-value.
	Interprétation du test :
	H0 : Les échantillons proviennent de la même population.
	Ha : Les échantillons proviennent de populations différentes.
	Etant donné que la p-value calculée est supérieure au niveau de signification seuil alpha=0.05, on ne peut pas rejeter l'hypothèse nulle H0.
	Le risque de rejeter l'hypothèse nulle H0 alors qu'elle est vraie est de 29.73%.
	Comparaisons multiples par paires suivant la procédure de Dunn / Test bilatéral :
	Echantillon	Effectif	Somme des rangs	Moyenne des rangs	Groupes
	3,071 | 1S	14	248	17.7143	A
	3,071 | 1min	15	358	23.8667	A
	3,071 | Temoin	14	340	24.2857	A
	Tableau des différences par paires :
		3,071 | 1S	3,071 | 1min	3,071 | Temoin
	3,071 | 1S	0	-6.15238	-6.57143
	3,071 | 1min	6.15238	0	-0.419048
	3,071 | Temoin	6.57143	0.419048	0
	Différences significatives :
		3,071 | 1S	3,071 | 1min	3,071 | Temoin
	3,071 | 1S	Non	Non	Non
	3,071 | 1min	Non	Non	Non
	3,071 | Temoin	Non	Non	Non
	p-values :
		3,071 | 1S	3,071 | 1min	3,071 | Temoin
	3,071 | 1S	1	0.187332	0.166161
	3,071 | 1min	0.187332	1	0.928442
	3,071 | Temoin	0.166161	0.928442	1

## Sheet: Test non param.Fv_Fm
	XLSTAT 2011.4.02 - Comparaison de k échantillons (Kruskal-Wallis, Friedman, ...) - le 27/04/ à 19:48:29
	Données : Classeur = Pepper ChlF.xlsx / Feuille = Feuil1 / Plage = Feuil1!$C$3:$C$46 / 43 lignes et 1 colonne
	Identifiants d'échantillon : Classeur = Pepper ChlF.xlsx / Feuille = Feuil1 / Plage = Feuil1!$A$3:$A$46 / 43 lignes et 1 colonne
	Niveau de signification (%) : 5
	Temps maximum (s) : 180
	Statistiques descriptives :
	Variable	Observations	Obs. avec données manquantes	Obs. sans données manquantes	Minimum	Maximum	Moyenne	Ecart-type
	0,803 | 1S	14	0	14	0.758	0.815	0.794071	0.0138756	0.00385434
	0,803 | 1min	15	0	15	0.788	0.811	0.7994	0.00720912	0.00194841
	0,803 | Temoin	14	0	14	0.756	0.81	0.7865	0.0137379	0.00381609
	Test de Kruskal-Wallis (0,803) :
	K	7.90218
	p-value (bilatérale)	0.0192337
	alpha	0.05
	La p-value exacte n'a pas pu être calculée. Une approximation a été utilisée pour calculer la p-value.
	Interprétation du test :
	H0 : Les échantillons proviennent de la même population.
	Ha : Les échantillons proviennent de populations différentes.
	Etant donné que la p-value calculée est inférieure au niveau de signification alpha=0.05, on doit rejeter l'hypothèse nulle H0, et retenir l'hypothèse alternative Ha.
	Le risque de rejeter l'hypothèse nulle H0 alors qu'elle est vraie est inférieur à 1.92%.
	Des ex-aequo ont été détectés et les corrections appropriées ont été appliquées.
	Comparaisons multiples par paires suivant la procédure de Dunn / Test bilatéral :
	Echantillon	Effectif	Somme des rangs	Moyenne des rangs	Groupes
	0,803 | Temoin	14	207.5	14.8214	A
	0,803 | 1S	14	321	22.9286	A	B
	0,803 | 1min	15	417.5	27.8333		B
	Tableau des différences par paires :
		0,803 | 1S	0,803 | 1min	0,803 | Temoin
	0,803 | 1S	0	-4.90476	8.10714
	0,803 | 1min	4.90476	0	13.0119
	0,803 | Temoin	-8.10714	-13.0119	0
	Différences significatives :
		0,803 | 1S	0,803 | 1min	0,803 | Temoin
	0,803 | 1S	Non	Non	Non
	0,803 | 1min	Non	Non	Oui
	0,803 | Temoin	Non	Oui	Non
	p-values :
		0,803 | 1S	0,803 | 1min	0,803 | Temoin
	0,803 | 1S	1	0.292813	0.0873421
	0,803 | 1min	0.292813	1	0.00525806
	0,803 | Temoin	0.0873421	0.00525806	1

## Sheet: Test non param.F0
	XLSTAT 2011.4.02 - Comparaison de k échantillons (Kruskal-Wallis, Friedman, ...) - le 27/04/ à 19:44:53
	Données : Classeur = Pepper ChlF.xlsx / Feuille = Feuil1 / Plage = Feuil1!$B$3:$B$46 / 43 lignes et 1 colonne
	Identifiants d'échantillon : Classeur = Pepper ChlF.xlsx / Feuille = Feuil1 / Plage = Feuil1!$A$3:$A$46 / 43 lignes et 1 colonne
	Niveau de signification (%) : 5
	Temps maximum (s) : 180
	Statistiques descriptives :
	Variable	Observations	Obs. avec données manquantes	Obs. sans données manquantes	Minimum	Maximum	Moyenne	Ecart-type
	6452 | 1S	14	0	14	5260	7917	6119.21	694.649	192.958
	6452 | 1min	15	0	15	5159	7972	6289.13	766.612	207.192
	6452 | Temoin	14	0	14	5493	7777	6390.07	533.451	144.176
	Test de Kruskal-Wallis (6452) :
	K	2.30674
	p-value (bilatérale)	0.315572
	alpha	0.05
	La p-value exacte n'a pas pu être calculée. Une approximation a été utilisée pour calculer la p-value.
	Interprétation du test :
	H0 : Les échantillons proviennent de la même population.
	Ha : Les échantillons proviennent de populations différentes.
	Etant donné que la p-value calculée est supérieure au niveau de signification seuil alpha=0.05, on ne peut pas rejeter l'hypothèse nulle H0.
	Le risque de rejeter l'hypothèse nulle H0 alors qu'elle est vraie est de 31.56%.
	Comparaisons multiples par paires suivant la procédure de Dunn / Test bilatéral :
	Echantillon	Effectif	Somme des rangs	Moyenne des rangs	Groupes
	6452 | 1S	14	262	18.7143	A
	6452 | 1min	15	322	21.4667	A
	6452 | Temoin	14	362	25.8571	A
	Tableau des différences par paires :
		6452 | 1S	6452 | 1min	6452 | Temoin
	6452 | 1S	0	-2.75238	-7.14286
	6452 | 1min	2.75238	0	-4.39048
	6452 | Temoin	7.14286	4.39048	0
	Différences significatives :
		6452 | 1S	6452 | 1min	6452 | Temoin
	6452 | 1S	Non	Non	Non
	6452 | 1min	Non	Non	Non
	6452 | Temoin	Non	Non	Non
	p-values :
		6452 | 1S	6452 | 1min	6452 | Temoin
	6452 | 1S	1	0.555284	0.132311
	6452 | 1min	0.555284	1	0.346746
	6452 | Temoin	0.132311	0.346746	1

## Sheet: Test non param.Sm
	XLSTAT 2011.4.02 - Comparaison de k échantillons (Kruskal-Wallis, Friedman, ...) - le 27/04/ à 20:06:14
	Données : Classeur = Pepper ChlF.xlsx / Feuille = Feuil1 / Plage = Feuil1!$D$3:$D$46 / 43 lignes et 1 colonne
	Identifiants d'échantillon : Classeur = Pepper ChlF.xlsx / Feuille = Feuil1 / Plage = Feuil1!$A$3:$A$46 / 43 lignes et 1 colonne
	Niveau de signification (%) : 5
	Temps maximum (s) : 180
	Statistiques descriptives :
	Variable	Observations	Obs. avec données manquantes	Obs. sans données manquantes	Minimum	Maximum	Moyenne	Ecart-type
	14,6052 | 1S	14	0	14	11.9476	19.7239	16.6965	1.90777
	14,6052 | 1min	15	0	15	13.2601	20.3694	16.7357	1.57912
	14,6052 | Temoin	14	0	14	13.3171	20.9659	16.917	2.1041
	Test de Kruskal-Wallis (14,6052) :
	K	0.841709
	p-value (bilatérale)	0.656485
	alpha	0.05
	La p-value exacte n'a pas pu être calculée. Une approximation a été utilisée pour calculer la p-value.
	Interprétation du test :
	H0 : Les échantillons proviennent de la même population.
	Ha : Les échantillons proviennent de populations différentes.
	Etant donné que la p-value calculée est supérieure au niveau de signification seuil alpha=0.05, on ne peut pas rejeter l'hypothèse nulle H0.
	Le risque de rejeter l'hypothèse nulle H0 alors qu'elle est vraie est de 65.65%.
	Comparaisons multiples par paires suivant la procédure de Dunn / Test bilatéral :
	Echantillon	Effectif	Somme des rangs	Moyenne des rangs	Groupes
	14,6052 | 1min	15	299	19.9333	A
	14,6052 | 1S	14	308	22	A
	14,6052 | Temoin	14	339	24.2143	A
	Tableau des différences par paires :
		14,6052 | 1S	14,6052 | 1min	14,6052 | Temoin
	14,6052 | 1S	0	2.06667	-2.21429
	14,6052 | 1min	-2.06667	0	-4.28095
	14,6052 | Temoin	2.21429	4.28095	0
	Différences significatives :
		14,6052 | 1S	14,6052 | 1min	14,6052 | Temoin
	14,6052 | 1S	Non	Non	Non
	14,6052 | 1min	Non	Non	Non
	14,6052 | Temoin	Non	Non	Non
	p-values :
		14,6052 | 1S	14,6052 | 1min	14,6052 | Temoin
	14,6052 | 1S	1	0.657834	0.640811
	14,6052 | 1min	0.657834	1	0.358908
	14,6052 | Temoin	0.640811	0.358908	1

## Sheet: Test non param.Vk_Vj
	XLSTAT 2011.4.02 - Comparaison de k échantillons (Kruskal-Wallis, Friedman, ...) - le 27/04/ à 20:19:33
	Données : Classeur = Pepper ChlF.xlsx / Feuille = Feuil1 / Plage = Feuil1!$F$3:$F$46 / 43 lignes et 1 colonne
	Identifiants d'échantillon : Classeur = Pepper ChlF.xlsx / Feuille = Feuil1 / Plage = Feuil1!$A$3:$A$46 / 43 lignes et 1 colonne
	Niveau de signification (%) : 5
	Temps maximum (s) : 180
	Statistiques descriptives :
	Variable	Observations	Obs. avec données manquantes	Obs. sans données manquantes	Minimum	Maximum	Moyenne	Ecart-type
	1796,67993111887 | 1S	14	0	14	1481.54	2256.37	1718.8	212.738
	1796,67993111887 | 1min	15	0	15	1405.36	2259.35	1743.83	227.739
	1796,67993111887 | Temoin	14	0	14	1518.1	2183.86	1786.31	184.494
	Test de Kruskal-Wallis (1796,67993111887) :
	K	1.44307
	p-value (bilatérale)	0.486006
	alpha	0.05
	La p-value exacte n'a pas pu être calculée. Une approximation a été utilisée pour calculer la p-value.
	Interprétation du test :
	H0 : Les échantillons proviennent de la même population.
	Ha : Les échantillons proviennent de populations différentes.
	Etant donné que la p-value calculée est supérieure au niveau de signification seuil alpha=0.05, on ne peut pas rejeter l'hypothèse nulle H0.
	Le risque de rejeter l'hypothèse nulle H0 alors qu'elle est vraie est de 48.60%.
	Comparaisons multiples par paires suivant la procédure de Dunn / Test bilatéral :
	Echantillon	Effectif	Somme des rangs	Moyenne des rangs	Groupes
	1796,67993111887 | 1S	14	274	19.5714	A
	1796,67993111887 | 1min	15	320	21.3333	A
	1796,67993111887 | Temoin	14	352	25.1429	A
	Tableau des différences par paires :
		1796,67993111887 | 1S	1796,67993111887 | 1min	1796,67993111887 | Temoin
	1796,67993111887 | 1S	0	-1.7619	-5.57143
	1796,67993111887 | 1min	1.7619	0	-3.80952
	1796,67993111887 | Temoin	5.57143	3.80952	0
	Différences significatives :
		1796,67993111887 | 1S	1796,67993111887 | 1min	1796,67993111887 | Temoin
	1796,67993111887 | 1S	Non	Non	Non
	1796,67993111887 | 1min	Non	Non	Non
	1796,67993111887 | Temoin	Non	Non	Non
	p-values :
		1796,67993111887 | 1S	1796,67993111887 | 1min	1796,67993111887 | Temoin
	1796,67993111887 | 1S	1	0.705733	0.240419
	1796,67993111887 | 1min	0.705733	1	0.414262
	1796,67993111887 | Temoin	0.240419	0.414262	1
