# Supplementary material for: Flashes of UV-C light: An innovative method for stimulating plant defences
Source: PLoS One. 2020 Jul 9;15(7):e0235918. doi: 10.1371/journal.pone.0235918 (PMC7347194; doi:10.1371/journal.pone.0235918)
Supplement: S8 Data — (XLSX) [file pone.0235918.s008.xlsx]

## Sheet: Vin
Temps	Fo	Fv/Fm	PI	Sm	Vk/VJ
1min	5759	0.819	3.271	26.0044	1434.75
1min	5094	0.809	3.716	27.1061	1170.55
1min	5927	0.777	1.838	25.5266	1666.86
1min	5734	0.76	1.93	24.8818	1362.05
1min	6130	0.788	2.735	28.2697	1489.64
1min	6052	0.789	2.247	25.3951	1632.29
1min	6284	0.824	3.07	24.3967	1762.47
1min	5369	0.796	3.267	27.3318	1186.96
1min	5433	0.796	3.027	27.5093	1404.82
1min	5160	0.799	2.814	25.1828	1369.09
1min	6125	0.802	2.112	20.3967	1787.11
1min	5160	0.802	2.932	26.2448	1327.9
1min	5765	0.786	2.53	26.9789	1486.94
1min	5496	0.799	2.84	26.892	1484.42
1min	5926	0.768	2.197	26.6349	1471.04
1min	5922	0.762	1.793	26.4442	1649.37
1min	6029	0.805	3.868	27.0244	1366.43
1min	5157	0.799	2.47	23.5287	1386.15
1S	5341	0.803	3.081	26.3065	1419.03
1S	5365	0.822	3.915	24.9257	1341.96
1S	5764	0.804	2.815	26.2876	1607.94
1S	5149	0.789	2.678	29.1913	1360.18
1S	4732	0.816	3.1	23.7456	1352.12
1S	5481	0.794	2.911	28.1139	1433.84
1S	5538	0.803	2.221	21.6505	1664.9
1S	5884	0.799	2.615	23.6787	1634.55
1S	5729	0.777	1.569	20.9358	1819.11
1S	5127	0.825	3.765	24.8143	1350.72
1S	5424	0.799	2.874	24.7195	1370.2
1S	5327	0.815	4.655	26.9802	1187.02
1S	4981	0.802	2.708	25.3709	1408.9
1S	5520	0.795	2.907	26.7104	1476.78
1S	5708	0.785	2.046	22.1617	1641.38
1S	5438	0.804	2.962	25.4266	1508.27
1S	5539	0.806	3.007	24.9915	1483.99
1S	4928	0.82	3.672	24.713	1305.33
1S	5274	0.816	3.166	26.0435	1528.93
1S	4972	0.776	1.511	20.1629	1559.1
Temoin	6307	0.781	2.246	22.0354	1694.46
Temoin	6178	0.777	2.011	22.4053	1678.06
Temoin	5623	0.782	2.797	22.2441	1323.1
Temoin	6717	0.781	2.504	21.3642	1659.94
Temoin	5933	0.761	1.961	21.6703	1477.01
Temoin	6812	0.77	1.802	20.492	1817.94
Temoin	6278	0.78	2.293	24.1375	1663.66
Temoin	5901	0.789	2.445	23.051	1587.49
Temoin	5592	0.78	2.318	23.1231	1432.43
Temoin	6373	0.782	2.057	23.1169	1786.21
Temoin	5814	0.781	2.925	27.4989	1373.85
Temoin	6656	0.775	2.64	26.9473	1616.6
Temoin	6376	0.768	2.284	24.271	1562.93
Temoin	6663	0.768	2.354	23.2906	1727.9
Temoin	4568	0.817	5.292	27.1051	949.884
Temoin	5184	0.804	2.833	22.5304	1462.42
Temoin	6493	0.769	2.298	23.0991	1558.38
Temoin	5682	0.77	1.741	22.2431	1603.98
Temoin	4901	0.811	3.062	22.3067	1325.31
Temoin	4648	0.814	4.058	23.5853	1066.86

## Sheet: Test non param.Pi
	XLSTAT 2011.4.02 - Comparaison de k échantillons (Kruskal-Wallis, Friedman, ...) - le 25/04/ à 15:55:09
	Données : Classeur = Vitis ChlF.xlsx / Feuille = Feuil1 / Plage = Feuil1!$D$2:$D$59 / 57 lignes et 1 colonne
	Identifiants d'échantillon : Classeur = Vitis ChlF.xlsx / Feuille = Feuil1 / Plage = Feuil1!$A$2:$A$59 / 57 lignes et 1 colonne
	Niveau de signification (%) : 5
	Temps maximum (s) : 180
	Statistiques descriptives :
	Variable	Observations	Obs. avec données manquantes	Obs. sans données manquantes	Minimum	Maximum	Moyenne	Ecart-type
	3,271 | T1min	17	0	17	1.793	3.868	2.66976	0.616353	0.154088
	3,271 | T0.2s	20	0	20	1.511	4.655	2.9089	0.74968	0.17234
	3,271 | Temoin	20	0	20	1.741	5.292	2.59605	0.820615	0.188647
	Test de Kruskal-Wallis (3,271) :
	K	4.06466
	p-value (bilatérale)	0.13103
	alpha	0.05
	La p-value exacte n'a pas pu être calculée. Une approximation a été utilisée pour calculer la p-value.
	Interprétation du test :
	H0 : Les échantillons proviennent de la même population.
	Ha : Les échantillons proviennent de populations différentes.
	Etant donné que la p-value calculée est supérieure au niveau de signification seuil alpha=0.05, on ne peut pas rejeter l'hypothèse nulle H0.
	Le risque de rejeter l'hypothèse nulle H0 alors qu'elle est vraie est de 13.10%.
	Comparaisons multiples par paires suivant la procédure de Dunn / Test bilatéral :
	Echantillon	Effectif	Somme des rangs	Moyenne des rangs	Groupes
	3,271 | Temoin	20	479	23.95	A
	3,271 | T1min	17	484	28.4706	A	B
	3,271 | T0.2s	20	690	34.5		B
	Tableau des différences par paires :
		3,271 | T1min	3,271 | T0.2s	3,271 | Temoin
	3,271 | T1min	0	-6.02941	4.52059
	3,271 | T0.2s	6.02941	0	10.55
	3,271 | Temoin	-4.52059	-10.55	0
	Différences significatives :
		3,271 | T1min	3,271 | T0.2s	3,271 | Temoin
	3,271 | T1min	Non	Non	Non
	3,271 | T0.2s	Non	Non	Oui
	3,271 | Temoin	Non	Oui	Non
	p-values :
		3,271 | T1min	3,271 | T0.2s	3,271 | Temoin
	3,271 | T1min	1	0.270824	0.409028
	3,271 | T0.2s	0.270824	1	0.0444333
	3,271 | Temoin	0.409028	0.0444333	1

## Sheet: Test non param.Fv_Fm
	XLSTAT 2011.4.02 - Comparaison de k échantillons (Kruskal-Wallis, Friedman, ...) - le 25/04/ à 15:41:37
	Données : Classeur = Vitis ChlF.xlsx / Feuille = Feuil1 / Plage = Feuil1!$C$2:$C$59 / 57 lignes et 1 colonne
	Identifiants d'échantillon : Classeur = Vitis ChlF.xlsx / Feuille = Feuil1 / Plage = Feuil1!$A$2:$A$59 / 57 lignes et 1 colonne
	Niveau de signification (%) : 5
	Temps maximum (s) : 180
	Statistiques descriptives :
	Variable	Observations	Obs. avec données manquantes	Obs. sans données manquantes	Minimum	Maximum	Moyenne	Ecart-type
	0,819 | T1min	17	0	17	0.76	0.824	0.791824	0.0170413	0.00426031
	0,819 | T0.2s	20	0	20	0.776	0.825	0.8025	0.0140019	0.00321882
	0,819 | Temoin	20	0	20	0.761	0.817	0.783	0.0161864	0.00372101
	Test de Kruskal-Wallis (0,819) :
	K	12.0135
	p-value (bilatérale)	0.00246203
	alpha	0.05
	La p-value exacte n'a pas pu être calculée. Une approximation a été utilisée pour calculer la p-value.
	Interprétation du test :
	H0 : Les échantillons proviennent de la même population.
	Ha : Les échantillons proviennent de populations différentes.
	Etant donné que la p-value calculée est inférieure au niveau de signification alpha=0.05, on doit rejeter l'hypothèse nulle H0, et retenir l'hypothèse alternative Ha.
	Le risque de rejeter l'hypothèse nulle H0 alors qu'elle est vraie est inférieur à 0.25%.
	Des ex-aequo ont été détectés et les corrections appropriées ont été appliquées.
	Comparaisons multiples par paires suivant la procédure de Dunn / Test bilatéral :
	Echantillon	Effectif	Somme des rangs	Moyenne des rangs	Groupes
	0,819 | Temoin	20	404	20.2	A
	0,819 | T1min	17	482	28.3529	A	B
	0,819 | T0.2s	20	767	38.35		B
	Tableau des différences par paires :
		0,819 | T1min	0,819 | T0.2s	0,819 | Temoin
	0,819 | T1min	0	-9.99706	8.15294
	0,819 | T0.2s	9.99706	0	18.15
	0,819 | Temoin	-8.15294	-18.15	0
	Différences significatives :
		0,819 | T1min	0,819 | T0.2s	0,819 | Temoin
	0,819 | T1min	Non	Non	Non
	0,819 | T0.2s	Non	Non	Oui
	0,819 | Temoin	Non	Oui	Non
	p-values :
		0,819 | T1min	0,819 | T0.2s	0,819 | Temoin
	0,819 | T1min	1	0.0676595	0.136172
	0,819 | T0.2s	0.0676595	1	0.000538709
	0,819 | Temoin	0.136172	0.000538709	1

## Sheet: Test non param.F0
	XLSTAT 2011.4.02 - Comparaison de k échantillons (Kruskal-Wallis, Friedman, ...) - le 25/04/ à 14:22:48
	Données : Classeur = Vitis ChlF.xlsx / Feuille = Feuil1 / Plage = Feuil1!$B$2:$B$59 / 57 lignes et 1 colonne
	Identifiants d'échantillon : Classeur = Vitis ChlF.xlsx / Feuille = Feuil1 / Plage = Feuil1!$A$2:$A$59 / 57 lignes et 1 colonne
	Niveau de signification (%) : 5
	Temps maximum (s) : 180
	Statistiques descriptives :
	Variable	Observations	Obs. avec données manquantes	Obs. sans données manquantes	Minimum	Maximum	Moyenne	Ecart-type
	5759 | T1min	17	0	17	5094	6284	5691.94	400.206	100.052
	5759 | T0.2s	20	0	20	4732	5884	5361.05	307.113	70.6008
	5759 | Temoin	20	0	20	4568	6812	5934.95	684.269	157.303
	Test de Kruskal-Wallis (5759) :
	K	12.2975
	p-value (bilatérale)	0.00213619
	alpha	0.05
	La p-value exacte n'a pas pu être calculée. Une approximation a été utilisée pour calculer la p-value.
	Interprétation du test :
	H0 : Les échantillons proviennent de la même population.
	Ha : Les échantillons proviennent de populations différentes.
	Etant donné que la p-value calculée est inférieure au niveau de signification alpha=0.05, on doit rejeter l'hypothèse nulle H0, et retenir l'hypothèse alternative Ha.
	Le risque de rejeter l'hypothèse nulle H0 alors qu'elle est vraie est inférieur à 0.21%.
	Des ex-aequo ont été détectés et les corrections appropriées ont été appliquées.
	Comparaisons multiples par paires suivant la procédure de Dunn / Test bilatéral :
	Echantillon	Effectif	Somme des rangs	Moyenne des rangs	Groupes
	5759 | T0.2s	20	383	19.15	A
	5759 | T1min	17	523	30.7647		B
	5759 | Temoin	20	747	37.35		B
	Tableau des différences par paires :
		5759 | T1min	5759 | T0.2s	5759 | Temoin
	5759 | T1min	0	11.6147	-6.58529
	5759 | T0.2s	-11.6147	0	-18.2
	5759 | Temoin	6.58529	18.2	0
	Différences significatives :
		5759 | T1min	5759 | T0.2s	5759 | Temoin
	5759 | T1min	Non	Oui	Non
	5759 | T0.2s	Oui	Non	Oui
	5759 | Temoin	Non	Oui	Non
	p-values :
		5759 | T1min	5759 | T0.2s	5759 | Temoin
	5759 | T1min	1	0.0339003	0.22909
	5759 | T0.2s	0.0339003	1	0.000525306
	5759 | Temoin	0.22909	0.000525306	1

## Sheet: Test non param.Sm
	XLSTAT 2011.4.02 - Comparaison de k échantillons (Kruskal-Wallis, Friedman, ...) - le 25/04/ à 15:58:47
	Données : Classeur = Vitis ChlF.xlsx / Feuille = Feuil1 / Plage = Feuil1!$E$2:$E$59 / 57 lignes et 1 colonne
	Identifiants d'échantillon : Classeur = Vitis ChlF.xlsx / Feuille = Feuil1 / Plage = Feuil1!$A$2:$A$59 / 57 lignes et 1 colonne
	Niveau de signification (%) : 5
	Temps maximum (s) : 180
	Statistiques descriptives :
	Variable	Observations	Obs. avec données manquantes	Obs. sans données manquantes	Minimum	Maximum	Moyenne	Ecart-type
	26,0044091710758 | T1min	17	0	17	20.3967	28.2697	25.8673	1.87374	0.468436
	26,0044091710758 | T0.2s	20	0	20	20.1629	29.1913	24.8465	2.30701	0.530347
	26,0044091710758 | Temoin	20	0	20	20.492	27.4989	23.3259	1.88889	0.434228
	Test de Kruskal-Wallis (26,0044091710758) :
	K	12.8999
	p-value (bilatérale)	0.00158056
	alpha	0.05
	La p-value exacte n'a pas pu être calculée. Une approximation a été utilisée pour calculer la p-value.
	Interprétation du test :
	H0 : Les échantillons proviennent de la même population.
	Ha : Les échantillons proviennent de populations différentes.
	Etant donné que la p-value calculée est inférieure au niveau de signification alpha=0.05, on doit rejeter l'hypothèse nulle H0, et retenir l'hypothèse alternative Ha.
	Le risque de rejeter l'hypothèse nulle H0 alors qu'elle est vraie est inférieur à 0.16%.
	Comparaisons multiples par paires suivant la procédure de Dunn / Test bilatéral :
	Echantillon	Effectif	Somme des rangs	Moyenne des rangs	Groupes
	26,0044091710758 | Temoin	20	387	19.35	A
	26,0044091710758 | T0.2s	20	605	30.25		B
	26,0044091710758 | T1min	17	661	38.8824		B
	Tableau des différences par paires :
		26,0044091710758 | T1min	26,0044091710758 | T0.2s	26,0044091710758 | Temoin
	26,0044091710758 | T1min	0	8.63235	19.5324
	26,0044091710758 | T0.2s	-8.63235	0	10.9
	26,0044091710758 | Temoin	-19.5324	-10.9	0
	Différences significatives :
		26,0044091710758 | T1min	26,0044091710758 | T0.2s	26,0044091710758 | Temoin
	26,0044091710758 | T1min	Non	Non	Oui
	26,0044091710758 | T0.2s	Non	Non	Oui
	26,0044091710758 | Temoin	Oui	Oui	Non
	p-values :
		26,0044091710758 | T1min	26,0044091710758 | T0.2s	26,0044091710758 | Temoin
	26,0044091710758 | T1min	1	0.1149	0.000360761
	26,0044091710758 | T0.2s	0.1149	1	0.0378328
	26,0044091710758 | Temoin	0.000360761	0.0378328	1

## Sheet: Test non param.Vk_Vj
	XLSTAT 2011.4.02 - Comparaison de k échantillons (Kruskal-Wallis, Friedman, ...) - le 25/04/ à 16:02:25
	Données : Classeur = Vitis ChlF.xlsx / Feuille = Feuil1 / Plage = Feuil1!$F$2:$F$59 / 57 lignes et 1 colonne
	Identifiants d'échantillon : Classeur = Vitis ChlF.xlsx / Feuille = Feuil1 / Plage = Feuil1!$A$2:$A$59 / 57 lignes et 1 colonne
	Niveau de signification (%) : 5
	Temps maximum (s) : 180
	Statistiques descriptives :
	Variable	Observations	Obs. avec données manquantes	Obs. sans données manquantes	Minimum	Maximum	Moyenne	Ecart-type
	1434,7476958916 | T1min	17	0	17	1170.55	1787.11	1470.83	179.939	44.9848
	1434,7476958916 | T0.2s	20	0	20	1187.02	1819.11	1472.71	150.382	34.5706
	1434,7476958916 | Temoin	20	0	20	949.884	1817.94	1518.42	225.241	51.7796
	Test de Kruskal-Wallis (1434,7476958916) :
	K	1.71449
	p-value (bilatérale)	0.42433
	alpha	0.05
	La p-value exacte n'a pas pu être calculée. Une approximation a été utilisée pour calculer la p-value.
	Interprétation du test :
	H0 : Les échantillons proviennent de la même population.
	Ha : Les échantillons proviennent de populations différentes.
	Etant donné que la p-value calculée est supérieure au niveau de signification seuil alpha=0.05, on ne peut pas rejeter l'hypothèse nulle H0.
	Le risque de rejeter l'hypothèse nulle H0 alors qu'elle est vraie est de 42.43%.
	Comparaisons multiples par paires suivant la procédure de Dunn / Test bilatéral :
	Echantillon	Effectif	Somme des rangs	Moyenne des rangs	Groupes
	1434,7476958916 | T0.2s	20	532	26.6	A
	1434,7476958916 | T1min	17	463	27.2353	A
	1434,7476958916 | Temoin	20	658	32.9	A
	Tableau des différences par paires :
		1434,7476958916 | T1min	1434,7476958916 | T0.2s	1434,7476958916 | Temoin
	1434,7476958916 | T1min	0	0.635294	-5.66471
	1434,7476958916 | T0.2s	-0.635294	0	-6.3
	1434,7476958916 | Temoin	5.66471	6.3	0
	Différences significatives :
		1434,7476958916 | T1min	1434,7476958916 | T0.2s	1434,7476958916 | Temoin
	1434,7476958916 | T1min	Non	Non	Non
	1434,7476958916 | T0.2s	Non	Non	Non
	1434,7476958916 | Temoin	Non	Non	Non
	p-values :
		1434,7476958916 | T1min	1434,7476958916 | T0.2s	1434,7476958916 | Temoin
	1434,7476958916 | T1min	1	0.907633	0.300875
	1434,7476958916 | T0.2s	0.907633	1	0.230034
	1434,7476958916 | Temoin	0.300875	0.230034	1
